# Supplementary material for: Interaction Between CTLA-4, FOXO-3, and PTPN-22 Variants and Environmental Factors in Type 1 Diabetes—Observational Association Study
Source: Nutrients. 2025 Dec 12;17(24):3886. doi: 10.3390/nu17243886 (PMC12735596; doi:10.3390/nu17243886)
Supplement: Supplementary file 1 [file nutrients-17-03886-s001.zip]

Archive with 1 entries (1 files):
- nutrients-4026495-supplementary.pdf
